# Supplementary material for: Reanalysis of Published Histological Data Can Help to Characterize Neuronal Death After Spinal Cord Injury
Source: Int J Mol Sci. 2025 Apr 16;26(8):3749. doi: 10.3390/ijms26083749 (PMC12028015; doi:10.3390/ijms26083749)
Supplement: Supplementary file 1 [file ijms-26-03749-s001.zip]

Archive with 2 entries (1 files):
- ijms-3544453-supplementary/
- ijms-3544453-supplementary/Amezcua et al. Suppl Methods, Figure and Tables.pdf
